# Supplementary material for: Root Canal Treatment After Fixed Prosthodontic Restorations: A Retrospective Observational Study
Source: J Clin Med. 2026 Jul 6;15(13):5281. doi: 10.3390/jcm15135281 (PMC13362701; doi:10.3390/jcm15135281)
Supplement: Supplementary file 1 [file jcm-15-05281-s001.zip]

Archive with 1 entries (1 files):
- jcm-4382964-supplementary.pdf
